# Supplementary material for: Preparation of Nanocomposite Biopolymer Films from Commelina coelestis Willd Starch and Their Nanostructures as a Potential Replacement for Single-Use Polymers
Source: Foods. 2024 Dec 20;13(24):4129. doi: 10.3390/foods13244129 (PMC11675869; doi:10.3390/foods13244129)
Supplement: Supplementary file 1 [file foods-13-04129-s001.zip]

Archive with 1 entries (1 files):
- foods-3359061-supplementary.pdf
